# Supplementary material for: Differential Abnormality in Regional Brain Spontaneous Activity and Functional Connectivity in Patients of Non‐Acute Subcortical Stroke With Versus Without Global Cognitive Functional Impairment
Source: Brain Behav. 2025 Feb 25;15(2):e70356. doi: 10.1002/brb3.70356 (PMC11860280; doi:10.1002/brb3.70356)
Supplement: Supplementary file 1 — Supporting Information [file BRB3-15-e70356-s001.zip]

Archive with 18 entries (15 files):
- brb370356-sup-0001-SuppMat/
- brb370356-sup-0001-SuppMat/Supplemental files/
- brb370356-sup-0001-SuppMat/Supplemental files/Legend of Supplemental Figure 2.txt
- brb370356-sup-0001-SuppMat/Supplemental files/Legend of Supplemental Figure 3.txt
- brb370356-sup-0001-SuppMat/Supplemental files/Suppemental Figure3.tif
- brb370356-sup-0001-SuppMat/Supplemental files/Supplemental figure 1/
- brb370356-sup-0001-SuppMat/Supplemental files/Supplemental figure 1/Supplemental  Figure1A_Patients with left lesions.tif
- brb370356-sup-0001-SuppMat/Supplemental files/Supplemental figure 1/Supplemental  Figure1B_Patients with right lesions.tif
- brb370356-sup-0001-SuppMat/Supplemental files/Supplemental figure 1/Supplemental  Figure1C_PSAC with left lesions.tif
- brb370356-sup-0001-SuppMat/Supplemental files/Supplemental figure 1/Supplemental  Figure1D_PSAC with right lesions.tif
- brb370356-sup-0001-SuppMat/Supplemental files/Supplemental figure 1/Supplemental  Figure1E_PSNC with left lesions.tif
- brb370356-sup-0001-SuppMat/Supplemental files/Supplemental figure 1/Supplemental  Figure1F_PSNC with right lesions.tif
- brb370356-sup-0001-SuppMat/Supplemental files/Supplemental figure 1/Supplemental Figure1 Legends.txt
- brb370356-sup-0001-SuppMat/Supplemental files/Supplemental Figure2.tif
- brb370356-sup-0001-SuppMat/Supplemental files/Supplemental Table1.docx
- brb370356-sup-0001-SuppMat/Supplemental files/Supplemental Table2.docx
- brb370356-sup-0001-SuppMat/Supplemental files/Supplemental Table3.docx
- brb370356-sup-0001-SuppMat/Supplemental files/Supplementary Material-file1.docx
