# Supplementary material for: Differential Abnormality in Regional Brain Spontaneous Activity and Functional Connectivity in Patients of Non‐Acute Subcortical Stroke With Versus Without Global Cognitive Functional Impairment
Source: Brain Behav. 2025 Feb 25;15(2):e70356. doi: 10.1002/brb3.70356 (PMC11860280; doi:10.1002/brb3.70356)
Supplement: Supplementary file 1 — Supporting Information [file BRB3-15-e70356-s001.zip › brb370356-sup-0001-SuppMat/Supplemental files/Legend of Supplemental Figure 2.txt]

Supplemental Figure 2. (A) Regions with significant differences across the three groups in ReHo (one-way ANCOVA, voxel p < 0.01, cluster p < 0.05, and cluster size >30 voxels. (B ) Regions with significant differences among the three groups in whole-brain FC analysis with ROI in left GR. (one-way ANCOVA; voxel p < 0.01, cluster p < 0.05, and cluster size >30 voxels) .
ANCOVA: analysis of covariance; FC: Functional Connectivity; GR: Gyrus Rectus. ReHo: Regional Homogeneity; ROI: Regions of Interests. 
