# Supplementary material for: Differential Abnormality in Regional Brain Spontaneous Activity and Functional Connectivity in Patients of Non‐Acute Subcortical Stroke With Versus Without Global Cognitive Functional Impairment
Source: Brain Behav. 2025 Feb 25;15(2):e70356. doi: 10.1002/brb3.70356 (PMC11860280; doi:10.1002/brb3.70356)
Supplement: Supplementary file 1 — Supporting Information [file BRB3-15-e70356-s001.zip › brb370356-sup-0001-SuppMat/Supplemental files/Supplemental figure 1/Supplemental Figure1 Legends.txt]

Supplemental Figure1A.Distribution of stroke site in the left hemisphere in all patients with stroke.
Supplemental Figure1B.Distribution of stroke site in the right hemisphere in all patients with stroke.
Supplemental Figure1C.Distribution of stroke site in the left hemisphere in PSAC group.
Supplemental Figure1D.Distribution of stroke site in the right hemisphere in PSAC group.
Supplemental Figure1E.Distribution of stroke site in the left hemisphere in PSNC group.
Supplemental Figure1F.Distribution of stroke site in the right hemisphere in PSNC group.
